# Supplementary material for: Dysregulated Expression of Canonical and Non-Canonical Glycolytic Enzyme Isoforms in Peripheral Blood from Subjects with Alcohol Use Disorder and from Individuals with Acute Alcohol Consumption
Source: Antioxidants (Basel). 2025 Sep 22;14(9):1143. doi: 10.3390/antiox14091143 (PMC12466832; doi:10.3390/antiox14091143)
Supplement: Supplementary file 1 [file antioxidants-14-01143-s001.zip]

Archive with 1 entries (1 files):
- antioxidants-3832208-supplementary.pdf
